# Supplementary material for: Cell Death and Transcriptional Responses Induced in Larvae of the Nematode Haemonchus contortus by Toxins/Toxicants with Broad Phylogenetic Efficacy
Source: Pharmaceuticals (Basel). 2021 Jun 22;14(7):598. doi: 10.3390/ph14070598 (PMC8308827; doi:10.3390/ph14070598)
Supplement: Supplementary file 1 [file pharmaceuticals-14-00598-s001.zip]

Archive with 3 entries (3 files):
- __MACOSX/._Supplementary Tables.xlsx
- __MACOSX/Figure S1.pdf
- __MACOSX/Figure S2.pdf
